# Supplementary material for: A Single-Cell Atlas of Pan-Cancer Liver Metastasis Reveals Dynamic Cellular Programs Driving Metastatic Progression and Immune Modulation
Source: Research (Wash D C). 2026 Mar 24;9:1208. doi: 10.34133/research.1208 (PMC13010057; doi:10.34133/research.1208)
Supplement: Supplementary 1 — Figs. S1 to S7 Tables S1 and S2 [file research.1208.f1.zip]

Archive with 10 entries (10 files):
- 2minor_Revised Research_supplementary_materials.docx
- SupplementaryFigure-1.pdf
- SupplementaryFigure-2.pdf
- SupplementaryFigure-3.pdf
- SupplementaryFigure-4.pdf
- SupplementaryFigure-5.pdf
- SupplementaryFigure-6.pdf
- SupplementaryFigure-7.pdf
- Supplementary_Table1.xlsx
- Supplementary_Table2.xlsx
