# Supplementary material for: A Single-Cell Atlas of Pan-Cancer Liver Metastasis Reveals Dynamic Cellular Programs Driving Metastatic Progression and Immune Modulation
Source: Research (Wash D C). 2026 Mar 24;9:1208. doi: 10.34133/research.1208 (PMC13010057; doi:10.34133/research.1208)
Supplement: Supplementary 1 — Figs. S1 to S7 Tables S1 and S2 [file research.1208.f1.zip › Supplementary_Table1.xlsx]

## Sheet: Supplementary Table 1
Supplementary Table 1. Basic characteristics of involved patients.
Project	Sample	SampleID	Cancer Type	Stage	Tissue	Stage	Grade	TNM
Science_Normal	Eye_10X_TSP15	Eye01-NN	Normal	NA	Eye	NA	NA	NA
Science_Normal	Eye_10X_TSP3	Eye02-NN	Normal	NA	Eye	NA	NA	NA
Science_Normal	Eye_10X_TSP5	Eye03-NN	Normal	NA	Eye	NA	NA	NA
GSE139829	GSM4147091	UVM01-HM	UVM	NA	Eye	1B（gep class）	NA	NA
GSE139829	GSM4147092	UVM02-HM	UVM	NA	Eye	2（gep class）	NA	NA
GSE139829	GSM4147100	UVM03-HM	UVM	NA	Eye	2（gep class）	NA	NA
GSE158803	GSM4810688	UVM04-HM	UVM	NA	Eye	NA	NA	NA
GSE139829	GSM4147093	UVM04-PT	UVM	NA	Eye	2（gep class）	NA	NA
GSE158803	GSM4810690	UVM05-HM	UVM	NA	Eye	NA	NA	NA
GSE139829	GSM4147094	UVM05-PT	UVM	NA	Eye	2（gep class）	NA	NA
GSE139829	GSM4147095	UVM06-PT	UVM	NA	Eye	1A（gep class）	NA	NA
GSE139829	GSM4147097	UVM07-PT	UVM	NA	Eye	2（gep class）	NA	NA
GSE139829	GSM4147098	UVM08-PT	UVM	NA	Eye	1A（gep class）	NA	NA
GSE139829	GSM4147099	UVM09-PT	UVM	NA	Eye	2（gep class）	NA	NA
GSE178318	GSM5387661	CRC01-HM	CRC	IVA	Intestine	IVA	NA	T4aN1cM1a
GSE178318	GSM5387660	CRC01-PT	CRC	IVA	Intestine	IVA	NA	T4aN1cM1a
GSE178318	GSM5387663	CRC02-HM	CRC	IVA	Intestine	IVA	NA	T3N0M1a
GSE178318	GSM5387662	CRC02-PT	CRC	IVA	Intestine	IVA	NA	T3N0M1a
GSE178318	GSM5387668	CRC03-HM	CRC	IVA	Intestine	IVA	NA	T4bN2bM1a
GSE178318	GSM5387667	CRC03-PT	CRC	IVA	Intestine	IVA	NA	T4bN2bM1a
Science_Normal	Large_Intestine_10X_TSP14	LI01-NN	Normal	NA	Intestine	NA	NA	NA
Science_Normal	Large_Intestine_10X_TSP2	LI02-NN	Normal	NA	Intestine	NA	NA	NA
Science_Normal	Small_Intestine_10X_TSP14	SI01-NN	Normal	NA	Intestine	NA	NA	NA
Science_Normal	Small_Intestine_10X_TSP2	SI02-NN	Normal	NA	Intestine	NA	NA	NA
GSE140312	GSM4159165	SINET01-HM	SINET	NA	Intestine	NA	NA	NA
GSE140312	GSM4159164	SINET01-PT	SINET	NA	Intestine	NA	NA	NA
GSE149614	GSM4505944	HCC01-PT	HCC	I	Liver	I	NA	T1N0M0
GSE149614	GSM4505945	HCC02-PT	HCC	I	Liver	I	NA	T1N0M0
GSE149614	GSM4505946	HCC03-PN	HCC	I	Liver	I	NA	T1N0M0
GSE149614	GSM4505947	HCC03-PT	HCC	I	Liver	I	NA	T1N0M0
GSE149614	GSM4505949	HCC04-PT	HCC	II	Liver	II	NA	T2N0M0
GSE149614	GSM4505950	HCC05-PN	HCC	IIIA	Liver	IIIA	NA	T3N0M0
GSE149614	GSM4505951	HCC05-PT	HCC	IIIA	Liver	IIIA	NA	T3N0M0
GSE149614	GSM4505952	HCC06-PN	HCC	IIIA	Liver	IIIA	NA	T3N0M0
GSE149614	GSM4505953	HCC06-PT	HCC	IIIA	Liver	IIIA	NA	T3N0M0
GSE149614	GSM4505954	HCC07-PN	HCC	IIIB	Liver	IIIB	NA	T4N0M0
GSE149614	GSM4505956	HCC07-PT	HCC	IIIB	Liver	IIIB	NA	T4N0M0
GSE149614	GSM4505957	HCC08-PN	HCC	IIIB	Liver	IIIB	NA	T4N0M0
GSE149614	GSM4505959	HCC08-PT	HCC	IIIB	Liver	IIIB	NA	T4N0M0
GSE149614	GSM4505960	HCC09-PN	HCC	IV	Liver	IV	NA	T4N0M0
GSE149614	GSM4505961	HCC09-PT	HCC	IV	Liver	IV	NA	T4N0M0
GSE149614	GSM4505963	HCC10-PN	HCC	IV	Liver	IV	NA	T4N0M1
GSE149614	GSM4505964	HCC10-PT	HCC	IV	Liver	IV	NA	T4N0M1
GSE138709	GSM4116579	ICC01-PN	ICC	III	Liver	NA	III	NA
GSE138709	GSM4116580	ICC01-PT	ICC	III	Liver	NA	III	T3N1MX
GSE138709	GSM4116582	ICC02-PN	ICC	III	Liver	NA	III	NA
GSE138709	GSM4116583	ICC02-PT	ICC	III	Liver	NA	III	T2NXMX
GSE138709	GSM4116584	ICC03-PT_1	ICC	III	Liver	NA	II	T2N0M0
GSE138709	GSM4116585	ICC03-PT_2	ICC	III	Liver	NA	II	T2N0M0
Science_Normal	Liver_10X_TSP14	Liver01-NN	Normal	NA	Liver	NA	NA	NA
Science_Normal	Liver_10X_TSP6	Liver02-NN	Normal	NA	Liver	NA	NA	NA
GSE179994	GSM5444620	LUAD01-HM	LUAD	NA	Lung	NA	NA	NA
GSE179994	GSM5444631	LUAD02-HM	LUAD	NA	Lung	NA	NA	NA
GSE179994	GSM5444635	LUAD03-HM	LUAD	NA	Lung	NA	NA	NA
GSE123902	GSM3516662	LUAD04-PT	LUAD	IA	Lung	IA	NA	T1bN0M0
GSE123902	GSM3516663	LUAD05-PT	LUAD	IA	Lung	IA	NA	T1bN0M0
GSE123902	GSM3516665	LUAD06-PT	LUAD	IV	Lung	IV	NA	T2bN1M1
GSE123902	GSM3516667	LUAD07-PT	LUAD	IA	Lung	IA	NA	T1bN0M0
GSE123902	GSM3516672	LUAD08-PT	LUAD	IB	Lung	IB	NA	T2aN0M0
GSE123902	GSM3516674	LUAD09-PT	LUAD	IA	Lung	IA	NA	T1aN0M0
Science_Normal	Lung_10X_TSP1	Lung01-NN	Normal	NA	Lung	NA	NA	NA
Science_Normal	Lung_10X_TSP14	Lung02-NN	Normal	NA	Lung	NA	NA	NA
Science_Normal	Lung_10X_TSP2	Lung03-NN	Normal	NA	Lung	NA	NA	NA
Science_Normal	Mammary_10X_TSP4	Mam01-NN	Normal	NA	Mammary	NA	NA	NA
GSE169246	GSM5188375	TNBC01-HM	TNBC	NA	Mammary	NA	NA	rcTxNxM1
GSE169246	GSM5188399	TNBC02-HM	TNBC	NA	Mammary	NA	NA	rcTxNxM1
GSE176078	GSM5354517	TNBC03-PT	TNBC	III	Mammary	NA	3	pT2N0Mx
GSE176078	GSM5354525	TNBC04-PT	TNBC	III	Mammary	NA	3	pT2N1aMx
GSE176078	GSM5354528	TNBC05-PT	TNBC	III	Mammary	NA	3	PT2N0(sn) Mx
GSE176078	GSM5354530	TNBC06-PT	TNBC	III	Mammary	NA	3	pT1cN0
GSE176078	GSM5354531	TNBC07-PT	TNBC	III	Mammary	NA	3	pT2N1aMx
GSE176078	GSM5354532	TNBC08-PT	TNBC	III	Mammary	NA	3	NA
GSE176078	GSM5354534	TNBC09-PT	TNBC	III	Mammary	IIA	3	pT1cN1Mi
Science_Normal	Pancreas_10X_TSP1	Pan01-NN	Normal	NA	Pancreas	NA	NA	NA
Science_Normal	Pancreas_10X_TSP9	Pan02-NN	Normal	NA	Pancreas	NA	NA	NA
GSE197177	P1_MT	PDAC01-HM	PDAC	NA	Pancreas	NA	NA	NA
GSE197177	P1_T	PDAC01-PT	PDAC	NA	Pancreas	NA	NA	NA
GSE197177	P2_MT	PDAC02-HM	PDAC	NA	Pancreas	NA	NA	NA
GSE197177	P2_N	PDAC02-PN	PDAC	NA	Pancreas	NA	NA	NA
GSE197177	P2_T	PDAC02-PT	PDAC	NA	Pancreas	NA	NA	NA
GSE197177	P3_MT	PDAC03-HM	PDAC	NA	Pancreas	NA	NA	NA
GSE197177	P3_T	PDAC03-PT	PDAC	NA	Pancreas	NA	NA	NA
GSE154778	GSM4679542	PDAC04-HM	PDAC	IV	Pancreas	IV	NA	NA
GSE154778	GSM4679543	PDAC05-HM	PDAC	IV	Pancreas	IV	2	NA
GSE154778	GSM4679545	PDAC06-HM	PDAC	IV	Pancreas	IV	2-3	NA
GSE154778	GSM4679546	PDAC07-HM	PDAC	IV	Pancreas	IV	NA	NA
GSE154778	GSM4679547	PDAC08-HM	PDAC	IV	Pancreas	IV	NA	NA
GSE162708	GSM4957685	PNET01-HM	PNET	NA	Pancreas	NA	NA	NA
GSE162708	GSM4957683	PNET01-PT_1	PNET	NA	Pancreas	NA	NA	NA
GSE162708	GSM4957684	PNET01-PT_2	PNET	NA	Pancreas	NA	NA	NA
GSE163558	GSM5004188	GC01-HM	GC	NA	Stomach	NA	NA	NA
GSE163558	GSM5004180	GC01-PT	GC	NA	Stomach	NA	NA	NA
GSE163558	GSM5004189	GC02-HM	GC	NA	Stomach	NA	NA	NA
GSE163558	GSM5004182	GC02-PT	GC	NA	Stomach	NA	NA	NA
OMIX001073	GC02T	GC03-PT	GC	IIA	Stomach	IIA	T2N1M0	NA
OMIX001073	GC04T	GC04-PT	GC	IIIB	Stomach	IIIB	T3N3aM0	NA
OMIX001073	GC05T	GC05-PT	GC	IIA	Stomach	IIA	T1bN2M0	NA
OMIX001073	GC07T	GC06-PT	GC	IIB	Stomach	IIB	T3N1M0	NA
OMIX001073	GC08T_S1	GC07-PT_1	GC	IA	Stomach	IA	T1bN0M0	NA
OMIX001073	GC08T_S2	GC07-PT_2	GC	IA	Stomach	IA	T1bN0M0	T1bN0M0
