# Supplementary material for: A Single-Cell Atlas of Pan-Cancer Liver Metastasis Reveals Dynamic Cellular Programs Driving Metastatic Progression and Immune Modulation
Source: Research (Wash D C). 2026 Mar 24;9:1208. doi: 10.34133/research.1208 (PMC13010057; doi:10.34133/research.1208)
Supplement: Supplementary 1 — Figs. S1 to S7 Tables S1 and S2 [file research.1208.f1.zip › Supplementary_Table2.xlsx]

## Sheet: Supplementary Table 2
Supplementary Table 2. Antibodies used for immunofluorescence staining
Antibody	Application	Manufacturer	Catalog number	Dilution
CD56	IF	Proteintech	60238-1-Ig	1/500
CD31	IF	Proteintech	66065-2-IG	1/500
CD36	IF	Proteintech	66395-1-Ig	1/500
PANCK	IF	abcam	ab7753	1/500
CD68	IF	Proteintech	66231-2-IG	1/500
STMN1	IF	Proteintech	82559-1-RR	1/500
SPP1	IF	Proteintech	22952-1-AP	1/500
CD4	IF	Proteintech	67786-1-IG	1/500
FOXP3	IF	Proteintech	22228-1-AP	1/500
IL-10	IF	Proteintech	60269-1-Ig	1/500
